# Supplementary material for: Development of a diagnostic algorithm to ascertain malignant pleural effusion utilizing clinical indicators and serum metal concentrations
Source: Front Oncol. 2024 Jun 13;14:1431318. doi: 10.3389/fonc.2024.1431318 (PMC11208470; doi:10.3389/fonc.2024.1431318)
Supplement: Supplementary file 1 [file DataSheet_1.xlsx]

## Sheet: Clinical data
ID	diagnosis	Gender	Age	Smoking_history	hypertension	diabetes	Dyspnoea	Chest_pain	General_syndrome	Fever	X‐ray/CT compatible with malignancy
1	0	1	1	1	1	0	1	0	0	0	0
2	0	0	1	0	0	0	1	0	0	0	0
3	0	0	1	1	0	0	1	0	0	0	0
4	0	1	0	0	0	0	1	0	0	0	0
5	0	0	0	0	0	0	1	0	0	0	0
6	0	1	1	1	0	0	1	0	0	0	0
8	0	1	1	1	0	0	1	0	0	0	0
9	0	1	0	0	0	0	1	0	0	0	0
10	0	1	1	0	1	1	1	0	0	0	0
11	0	1	1	0	0	0	1	0	0	0	0
12	0	1	1	0	0	0	1	0	0	0	0
13	0	0	1	1	0	0	1	1	0	0	0
16	0	0	1	0	1	0	1	1	1	0	0
17	0	1	1	0	0	0	1	1	1	0	0
18	0	1	1	1	1	0	1	1	1	0	0
19	0	1	1	0	0	0	1	1	1	0	0
20	0	1	1	1	0	0	1	1	1	0	0
21	0	1	0	0	0	0	1	1	1	0	0
24	0	1	1	0	0	0	1	1	1	0	0
26	0	0	1	0	1	0	1	1	1	0	0
27	0	0	1	0	0	0	1	1	1	0	0
28	0	0	1	0	0	0	1	1	1	0	0
29	0	0	1	0	0	0	1	1	1	1	0
32	0	1	1	0	1	1	1	1	1	1	0
34	0	1	1	1	1	0	1	1	1	1	0
35	0	1	1	0	0	0	1	1	1	1	0
36	0	1	1	1	0	0	1	1	1	1	0
37	0	1	1	1	0	0	1	1	1	1	0
39	0	1	1	0	0	0	1	1	1	1	0
40	0	1	1	0	0	0	1	1	1	1	0
43	0	0	0	0	0	0	1	1	1	1	0
44	0	1	1	1	0	0	1	1	1	1	0
45	0	1	1	1	0	0	1	1	1	1	0
47	0	1	1	0	0	0	1	1	1	1	0
48	0	1	1	1	1	1	1	1	1	1	0
49	0	1	1	0	0	0	1	1	1	1	0
50	0	1	1	0	0	0	1	1	1	1	0
51	0	1	1	0	0	0	1	1	1	1	0
52	0	1	1	1	0	0	1	1	1	1	0
54	0	0	1	0	0	1	1	1	1	1	0
57	0	1	1	0	0	0	1	1	1	1	0
58	0	1	1	0	1	0	1	1	1	1	0
59	0	0	1	0	0	0	1	1	1	1	0
60	0	1	1	0	1	0	1	1	1	1	0
61	0	0	1	0	0	0	1	1	1	1	0
62	0	1	1	1	0	0	1	1	1	1	0
64	0	1	1	0	1	0	1	1	1	1	0
66	0	1	1	1	0	0	1	1	1	1	0
67	0	0	1	0	0	0	1	1	1	1	0
68	0	1	1	0	0	0	1	1	1	1	1
69	0	1	1	0	1	0	1	1	1	1	1
70	0	1	1	0	1	0	1	1	1	1	1
71	0	1	1	0	1	0	1	1	1	1	1
73	0	0	1	0	0	0	1	1	1	1	1
75	0	1	1	1	1	0	1	1	1	1	1
76	0	1	0	0	0	0	1	1	1	1	1
77	0	1	1	0	0	0	1	1	1	1	1
79	0	0	1	0	1	0	1	1	1	1	1
80	0	1	0	0	0	0	1	1	1	1	1
81	0	0	1	0	1	1	1	1	1	1	1
82	0	1	1	0	0	0	1	1	1	1	1
83	0	1	0	1	0	0	1	1	1	1	1
85	0	1	1	0	1	0	1	1	1	1	1
86	0	1	1	0	0	0	1	1	1	1	1
88	0	1	1	0	0	0	1	1	1	1	1
91	0	1	0	0	1	0	1	1	1	1	1
93	0	0	1	0	0	0	1	1	1	1	1
94	0	0	1	0	1	1	1	1	1	1	1
97	0	1	1	0	1	1	1	1	1	1	1
99	0	1	1	0	1	0	1	1	1	1	1
101	0	1	1	0	1	1	1	1	1	1	1
102	0	1	1	1	0	0	1	1	1	1	1
104	0	1	1	0	0	0	1	1	1	1	1
105	0	1	0	0	0	0	1	1	1	1	1
107	0	1	1	0	1	0	1	1	1	1	1
109	0	1	1	1	0	0	1	1	1	1	1
113	0	0	1	0	1	0	1	1	1	1	1
115	0	1	1	1	0	0	1	1	1	1	1
116	0	1	1	0	0	0	1	1	1	1	1
121	0	0	1	1	1	1	1	1	1	1	1
122	0	1	1	0	0	0	1	1	1	1	1
125	0	1	1	0	0	0	1	1	1	1	1
129	0	1	1	0	0	0	1	1	1	1	1
132	0	1	1	1	0	0	1	1	1	1	1
133	0	1	1	1	0	0	1	1	1	1	1
135	0	1	1	0	1	0	1	1	1	1	1
136	0	1	0	1	0	0	1	1	1	1	1
140	0	1	1	0	0	0	1	1	1	1	1
142	0	0	0	0	0	0	1	1	1	1	1
148	0	1	1	0	0	0	1	1	1	1	1
149	0	1	1	1	0	0	1	1	1	1	1
154	0	0	1	1	0	0	1	1	1	1	1
155	0	1	1	1	0	0	1	0	1	1	1
156	0	1	1	1	1	0	1	0	1	1	1
160	0	1	1	1	0	0	1	0	1	1	1
162	0	1	1	1	0	0	1	0	1	1	1
169	0	0	1	0	1	0	1	0	1	1	1
174	0	1	1	1	0	0	1	0	1	1	1
176	0	0	0	0	1	1	1	0	1	1	1
186	0	0	1	0	0	0	1	0	1	1	1
196	0	1	0	0	0	0	1	0	1	1	1
209	0	1	1	0	0	0	1	0	1	1	1
211	0	0	0	0	0	0	0	0	1	1	0
213	0	1	1	0	0	0	0	0	1	1	0
214	0	0	0	0	0	0	0	0	1	1	0
218	0	1	1	0	1	1	0	0	1	1	0
222	0	1	0	0	0	1	0	0	1	1	0
226	0	1	1	0	0	0	0	0	1	1	0
230	0	1	1	1	1	0	0	0	1	1	0
231	0	1	1	0	0	0	0	0	1	1	0
236	0	0	1	0	0	0	0	0	1	1	0
240	0	1	1	0	1	0	0	0	1	1	0
244	0	1	0	1	1	0	0	0	1	1	0
245	0	1	1	1	0	0	0	0	1	1	0
246	0	1	0	0	0	0	0	0	1	1	0
250	0	1	0	0	0	0	0	0	1	1	0
257	0	1	1	0	1	0	0	0	1	1	0
258	0	1	1	1	1	1	0	0	1	1	0
259	0	0	0	0	0	0	0	0	1	1	0
263	0	1	1	0	1	0	0	0	1	1	0
264	0	1	1	0	0	0	0	0	1	1	0
265	0	0	1	0	1	0	0	0	1	1	0
271	0	1	0	0	0	0	0	0	1	1	0
272	0	1	0	1	0	0	0	0	1	1	0
275	0	1	0	1	0	0	0	0	1	1	0
278	0	1	0	1	0	0	0	0	1	1	0
279	0	0	1	0	1	0	0	0	1	1	0
280	0	0	0	0	0	0	0	0	1	1	0
281	0	0	0	0	0	0	0	0	0	1	0
282	0	0	0	0	0	0	0	0	0	1	0
290	0	1	1	1	0	0	0	0	0	1	0
291	0	1	0	1	0	0	0	0	0	1	0
293	0	1	0	0	0	0	0	0	0	1	0
295	0	0	1	0	0	0	0	0	0	1	0
297	0	1	0	0	0	0	0	0	0	1	0
298	0	1	1	0	1	1	0	0	0	1	0
300	0	1	1	1	0	0	0	0	0	1	0
303	0	1	1	0	1	0	0	0	0	1	0
305	0	1	1	1	0	0	0	0	0	1	0
306	0	1	0	0	0	0	0	0	0	1	0
307	0	0	1	0	0	0	0	0	0	1	0
310	0	1	0	1	0	0	0	0	0	1	0
312	0	1	0	1	0	0	0	0	0	0	0
317	0	0	1	0	0	0	0	0	0	0	0
320	0	1	1	1	0	0	0	0	0	0	0
321	0	1	1	0	1	1	0	0	0	0	0
322	0	1	1	0	0	1	0	0	0	0	0
323	0	1	1	1	0	0	0	0	0	0	0
324	0	0	1	0	0	0	0	0	0	0	0
326	0	1	1	1	0	0	0	0	0	0	0
328	0	1	0	0	0	0	0	0	0	0	0
331	0	1	1	0	0	0	0	0	0	0	0
334	0	0	1	0	1	0	0	0	0	0	0
335	0	0	0	0	0	0	0	0	0	0	0
336	0	0	1	0	1	0	0	0	0	0	0
337	0	1	1	0	0	0	0	0	0	0	0
338	0	0	0	0	0	0	0	0	0	0	0
341	0	1	1	0	1	1	0	0	0	0	0
342	0	0	0	0	0	0	0	0	0	0	0
343	0	0	0	0	1	0	0	0	0	0	0
345	0	0	1	0	1	0	0	0	0	0	0
346	0	0	0	0	0	0	0	0	0	0	0
352	0	1	0	1	0	0	0	0	0	0	0
354	0	1	0	0	0	0	0	0	0	0	0
356	0	0	0	0	0	0	0	0	0	0	0
357	0	0	1	0	0	0	0	0	0	0	0
362	0	0	1	0	0	0	0	0	0	0	0
367	0	0	0	0	0	0	0	0	0	0	0
369	0	1	1	0	0	0	0	0	0	0	0
370	0	1	0	0	0	0	0	0	0	0	0
373	0	0	0	0	0	0	0	0	0	0	0
376	0	1	0	1	0	0	0	0	0	0	0
380	0	1	1	0	0	0	0	0	0	0	0
383	0	0	0	0	0	0	0	0	0	0	0
384	0	1	0	1	0	0	0	0	0	0	0
385	0	0	0	0	0	0	0	0	0	0	0
389	0	1	0	1	1	0	0	0	0	0	0
390	0	1	1	0	0	0	0	0	0	0	0
391	0	1	1	0	0	0	0	0	0	0	0
392	0	1	1	1	0	0	0	0	0	0	0
393	0	0	1	0	1	0	0	0	0	0	0
394	0	1	1	1	0	0	0	0	0	0	0
396	0	1	1	0	1	0	0	0	0	0	0
397	0	0	1	0	0	0	0	0	0	0	0
398	0	0	0	0	1	0	0	0	0	0	0
399	0	1	1	0	1	0	0	0	0	0	0
400	0	1	1	0	0	0	0	0	0	0	0
401	0	1	1	1	1	0	0	0	0	0	0
402	0	1	0	0	1	0	0	0	0	0	0
403	0	1	1	0	0	0	0	0	0	0	0
404	0	1	0	0	0	1	0	0	0	0	0
405	0	1	1	1	0	0	0	0	0	0	0
407	0	1	1	0	0	0	0	0	0	0	0
408	0	0	0	0	1	0	0	0	0	0	0
409	0	1	1	1	1	0	0	0	0	0	0
410	0	1	0	0	0	0	0	0	0	0	0
411	0	1	0	0	0	0	0	0	0	0	0
412	0	0	1	0	1	0	0	0	0	0	0
413	0	0	0	0	0	0	0	0	0	0	0
414	0	1	0	0	0	0	0	0	0	0	0
415	0	1	1	0	0	1	0	0	0	0	0
416	0	1	1	0	0	0	0	0	0	0	0
417	0	1	0	1	0	0	0	0	0	0	0
418	0	1	1	0	1	1	0	0	0	0	0
419	0	1	1	1	0	0	0	0	0	0	0
421	0	1	0	0	0	0	0	0	0	0	0
424	0	1	1	0	0	1	0	0	0	0	0
425	0	1	0	1	0	0	0	0	0	0	0
426	0	1	0	0	0	0	0	0	0	0	0
427	0	1	1	0	0	0	0	0	0	0	0
428	0	1	0	0	0	0	0	0	0	0	0
7	1	0	1	1	1	0	1	0	0	0	0
14	1	0	0	0	0	0	1	0	0	0	0
15	1	1	1	0	0	0	1	0	0	0	0
22	1	0	1	0	1	0	1	0	0	0	0
23	1	1	0	0	0	0	1	0	0	0	0
25	1	1	1	1	0	0	1	0	0	0	0
30	1	0	1	0	0	0	1	0	0	0	0
31	1	1	1	0	0	0	1	0	0	0	0
33	1	1	0	0	0	0	1	1	0	0	0
38	1	0	0	0	0	0	1	1	0	0	0
41	1	0	0	0	0	0	1	1	0	0	0
42	1	0	1	0	1	1	1	1	0	0	0
46	1	0	0	0	0	0	1	1	0	0	0
53	1	1	0	0	0	0	1	1	0	0	0
55	1	1	1	1	0	0	1	1	0	0	0
56	1	1	1	1	0	0	1	1	0	0	0
63	1	1	1	0	1	0	1	1	0	0	0
65	1	1	1	0	0	0	1	1	0	0	0
72	1	1	1	1	0	0	1	1	0	0	0
74	1	1	1	1	0	0	1	1	1	1	0
78	1	1	0	0	0	0	1	1	1	1	0
84	1	0	0	0	0	0	1	1	1	1	0
87	1	0	0	0	1	1	1	1	1	1	0
89	1	0	1	0	0	0	1	1	1	1	0
90	1	1	1	1	0	0	1	1	1	1	0
92	1	1	1	0	0	0	1	1	1	1	0
95	1	1	1	0	1	0	1	1	1	1	0
96	1	1	1	0	0	1	1	1	1	1	0
98	1	1	0	0	0	0	1	1	1	1	0
100	1	1	1	0	0	0	1	1	1	1	0
103	1	0	0	0	0	0	1	1	1	1	0
106	1	0	0	0	1	0	1	1	1	1	0
108	1	1	1	1	0	0	1	1	1	1	0
110	1	1	1	0	1	1	1	1	1	1	0
111	1	1	1	1	0	0	1	1	1	1	0
112	1	0	0	1	0	0	1	1	1	1	0
114	1	1	1	1	1	0	1	1	1	1	0
117	1	1	1	0	0	0	1	1	1	1	0
118	1	1	1	0	1	1	1	1	1	1	0
119	1	1	1	1	0	0	1	1	1	1	1
120	1	0	1	0	0	0	1	1	1	1	1
123	1	0	0	0	0	0	1	1	1	1	1
124	1	0	1	0	0	0	1	1	1	1	1
126	1	0	1	0	0	0	1	1	1	1	1
127	1	0	0	0	0	0	1	1	1	1	1
128	1	1	1	1	0	0	1	1	1	1	1
130	1	1	1	0	0	0	1	1	1	1	1
131	1	0	0	0	0	0	1	1	1	1	1
134	1	0	1	0	0	0	1	1	1	1	1
137	1	1	1	1	1	0	1	1	1	1	1
138	1	0	1	0	0	0	1	1	1	1	1
139	1	1	1	0	0	0	1	1	1	1	1
141	1	0	1	0	0	0	1	1	1	1	1
143	1	1	1	0	0	0	1	1	1	1	1
144	1	0	1	0	0	0	1	1	1	1	1
145	1	1	1	0	0	0	1	1	1	1	1
146	1	1	0	1	1	0	1	1	1	1	1
147	1	0	1	0	1	1	1	1	1	1	1
150	1	1	1	0	0	0	1	1	1	1	1
151	1	1	1	0	0	0	1	1	1	1	1
152	1	1	1	0	0	0	1	1	1	1	1
153	1	1	1	1	0	1	1	1	1	1	1
157	1	1	0	1	0	0	1	1	1	1	1
158	1	0	1	0	0	0	1	1	1	0	1
159	1	1	0	0	0	0	1	1	1	0	1
161	1	1	0	1	0	0	1	1	1	0	1
163	1	1	1	1	1	0	1	1	1	0	1
164	1	1	1	0	1	0	1	1	1	0	1
165	1	1	0	0	0	0	1	1	1	0	1
166	1	1	1	1	0	0	1	0	1	0	1
167	1	0	1	0	1	0	1	0	1	0	1
168	1	1	1	1	0	0	1	0	1	0	1
170	1	1	1	1	0	0	1	0	1	0	1
171	1	0	1	0	0	0	1	0	1	0	1
172	1	1	1	0	1	0	1	0	1	0	1
173	1	0	1	0	1	1	1	0	1	0	1
175	1	0	1	0	1	1	1	0	1	0	1
177	1	1	0	0	0	0	1	0	1	0	1
178	1	1	1	1	1	0	1	0	1	0	1
179	1	1	0	1	0	0	1	0	1	0	1
180	1	0	0	0	0	0	1	0	1	0	1
181	1	0	1	0	0	0	1	0	1	0	1
182	1	1	1	1	0	0	1	0	1	0	1
183	1	1	1	1	1	0	1	0	1	0	1
184	1	0	0	0	0	0	1	0	1	0	1
185	1	0	1	0	0	0	1	0	1	0	1
187	1	0	0	0	0	0	1	0	1	0	1
188	1	1	1	1	0	0	1	0	1	0	1
189	1	0	1	0	0	0	1	0	1	0	1
190	1	0	0	0	0	0	1	0	1	0	1
191	1	1	1	1	0	0	1	0	1	0	1
192	1	0	1	0	0	0	1	0	1	0	1
193	1	1	1	0	0	0	1	0	1	0	1
194	1	1	1	0	1	1	1	0	1	0	1
195	1	1	0	0	0	0	1	0	1	0	1
197	1	1	0	0	0	1	1	0	1	0	1
198	1	1	1	1	0	0	1	0	1	0	1
199	1	1	0	1	0	0	1	0	1	0	1
200	1	0	0	0	0	0	1	0	1	0	1
201	1	0	1	0	0	0	1	0	1	0	1
202	1	0	1	0	0	0	1	0	1	0	1
203	1	0	1	0	0	0	1	0	1	0	1
204	1	1	1	1	0	0	1	0	1	0	1
205	1	1	1	0	1	0	1	0	1	0	1
206	1	0	1	0	1	1	1	0	1	0	1
207	1	0	1	0	0	0	1	0	1	0	1
208	1	1	0	0	0	0	1	0	1	0	1
210	1	0	0	0	0	0	1	0	1	0	1
212	1	1	0	1	0	0	1	0	1	0	1
215	1	1	1	1	0	0	1	0	1	0	1
216	1	1	1	0	0	0	1	0	1	0	1
217	1	1	1	1	0	0	1	0	1	0	1
219	1	0	1	0	0	0	1	0	1	0	1
220	1	0	1	0	0	0	1	0	1	0	1
221	1	0	1	0	0	0	1	0	1	0	1
223	1	0	1	0	0	0	1	0	1	0	1
224	1	1	1	1	1	0	1	0	1	0	1
225	1	1	1	1	0	0	1	0	1	0	1
227	1	1	0	0	0	0	1	0	1	0	1
228	1	0	0	0	1	0	1	0	1	0	1
229	1	0	1	0	0	0	1	0	1	0	1
232	1	1	1	0	1	0	1	0	1	0	1
233	1	0	1	0	1	0	1	0	1	0	1
234	1	1	0	1	0	0	1	0	1	0	1
235	1	0	1	0	0	0	1	0	1	0	1
237	1	1	1	1	0	0	1	0	1	0	1
238	1	1	0	0	0	0	1	0	1	0	1
239	1	0	1	0	0	1	1	0	1	0	1
241	1	1	1	1	1	0	1	0	1	0	1
242	1	1	0	0	0	0	1	0	1	0	1
243	1	0	1	0	0	0	1	0	1	0	1
247	1	0	1	1	0	0	1	0	1	0	1
248	1	0	1	0	0	0	1	0	1	0	1
249	1	0	1	0	0	0	1	0	1	0	1
251	1	1	1	0	0	0	1	0	1	0	1
252	1	1	0	0	0	0	1	0	1	0	1
253	1	0	1	0	0	0	1	0	1	0	1
254	1	1	1	0	1	0	1	0	1	0	1
255	1	0	0	0	0	0	1	0	1	0	1
256	1	1	0	1	1	0	1	0	1	0	1
260	1	1	1	0	0	0	1	0	1	0	1
261	1	0	1	0	1	1	1	0	1	0	1
262	1	1	1	1	1	0	1	0	1	0	1
266	1	1	1	1	1	1	1	0	1	0	1
267	1	1	1	1	0	0	1	0	1	0	1
268	1	1	1	0	0	0	1	0	1	0	1
269	1	1	0	0	1	0	1	0	1	0	1
270	1	0	1	0	0	0	1	0	1	0	1
273	1	0	0	0	0	0	1	0	1	0	1
274	1	1	1	0	0	0	1	0	1	0	1
276	1	1	1	0	1	0	1	0	1	0	1
277	1	1	0	1	0	0	1	0	1	0	1
283	1	0	1	0	0	0	1	0	1	0	1
284	1	0	1	0	0	0	1	0	1	0	1
285	1	1	1	0	0	0	1	0	1	0	1
286	1	1	1	1	0	0	1	0	1	0	1
287	1	1	1	0	0	0	1	0	1	0	1
288	1	1	0	0	0	0	1	0	1	0	1
289	1	0	0	0	0	0	1	0	1	0	1
292	1	1	1	0	0	0	1	0	1	0	1
294	1	0	0	0	0	0	1	0	1	0	1
296	1	1	1	0	0	0	1	0	1	0	1
299	1	1	1	1	0	0	1	0	1	0	1
301	1	0	0	0	0	0	1	0	1	0	1
302	1	1	1	0	0	0	1	0	1	0	1
304	1	1	1	1	0	0	1	0	1	0	1
308	1	0	0	0	0	0	1	0	1	0	1
309	1	1	0	0	0	0	1	0	1	0	1
311	1	1	1	1	0	0	1	0	1	0	1
313	1	0	0	0	0	0	1	0	1	0	1
314	1	1	0	0	0	0	1	0	1	0	1
315	1	1	1	0	1	0	1	0	1	0	1
316	1	0	0	0	0	0	0	0	1	0	1
318	1	1	1	0	0	0	0	0	1	0	1
319	1	0	0	0	1	0	0	0	1	0	1
325	1	0	0	0	0	0	0	0	1	0	1
327	1	0	0	0	0	0	0	0	0	0	1
329	1	0	0	0	0	0	0	0	0	0	1
330	1	0	1	0	0	0	0	0	0	0	1
332	1	1	1	0	1	0	0	0	0	0	1
333	1	0	0	0	0	0	0	0	0	0	1
339	1	1	0	0	0	0	0	0	0	0	1
340	1	1	1	1	0	0	0	0	0	0	1
344	1	1	1	1	0	0	0	0	0	0	1
347	1	1	0	1	0	0	0	0	0	0	1
348	1	1	0	1	0	1	0	0	0	0	1
349	1	0	0	0	0	0	0	0	0	0	1
350	1	1	1	1	0	0	0	0	0	0	1
351	1	0	0	0	0	0	0	0	0	0	1
353	1	0	0	0	0	0	0	0	0	0	1
355	1	1	0	0	0	1	0	0	0	0	1
358	1	0	0	0	0	0	0	0	0	0	1
359	1	1	1	0	0	0	0	0	0	0	1
360	1	1	1	0	0	0	0	0	0	0	1
361	1	0	1	0	0	0	0	0	0	0	1
363	1	0	1	0	0	0	0	0	0	0	1
364	1	0	0	0	1	0	0	0	0	0	1
365	1	1	1	1	0	0	0	0	0	0	1
366	1	0	0	0	0	0	0	0	0	0	1
368	1	0	0	0	0	0	0	0	0	0	1
371	1	1	1	0	0	0	0	0	0	0	1
372	1	0	1	0	0	0	0	0	0	0	1
374	1	0	0	0	1	1	0	0	0	0	1
375	1	1	1	1	0	0	0	0	0	0	1
377	1	1	0	0	0	0	0	0	0	0	1
378	1	1	1	1	0	0	0	0	0	0	1
379	1	1	0	0	0	0	0	0	0	0	1
381	1	1	1	1	1	0	0	0	0	0	1
382	1	1	0	0	1	0	0	0	0	0	1
386	1	0	0	0	1	0	0	0	0	0	1
387	1	0	1	0	1	0	0	0	0	0	1
388	1	0	1	0	0	0	0	0	0	0	1
395	1	1	1	0	0	0	0	0	0	0	1
406	1	1	0	0	0	0	0	0	0	0	1
420	1	1	1	1	0	0	0	0	0	0	1
422	1	1	1	0	0	0	0	0	0	0	1
423	1	0	0	0	0	0	0	0	0	0	1

## Sheet: clinical laboratory data
ID	sHB	sPLT	sALB	sCEA	sNSE	sSCC	pCEA	pLDH	pTP	Na+	Cu2+	Ca2+
1	0	1	1	0	0	0	0	0	1
2	0	1	1	0	1	0	0	0	1
3	0	0	1	1	0	0	0	0	1
4	0	1	1	0	1	0	0	0	1
17	0	0	1	0	1	0	0	0	1
18	0	0	1	0	0	0	0	0	1
19	0	0	1	0	1	0	0	0	1
20	0	0	1	0	1	0	0	0	1
22	0	0	1	0	1	0	0	1	1
25	0	0	1	1	1	0	0	1	1
26	0	0	1	0	1	0	0	0	1
29	0	0	1	0	1	0	0	0	1
30	0	0	0	1	0	0	1	1	1
37	0	1	1	0	1	0	0	0	1
42	0	0	1	1	1	0	0	1	1
43	0	0	1	0	0	0	0	0	1
44	0	0	0	1	0	0	0	0	1
53	0	0	0	1	1	0	0	0	1
60	0	0	0	1	1	0	1	1	1
62	0	0	1	0	1	0	0	0	1
65	0	1	1	1	0	0	1	1	1
66	0	0	1	0	0	0	0	0	1
71	0	0	1	0	0	0	0	0	1
78	0	1	1	1	0	0	0	0	1
81	0	0	0	0	1	0	0	1	1
85	0	0	1	0	1	0	0	0	1
86	0	0	1	0	0	0	0	1	1
87	0	0	1	1	1	0	1	0	1
90	0	0	1	0	1	0	0	1	1
97	0	0	1	0	0	0	0	1	1
105	0	0	0	0	1	0	0	1	1
106	0	1	1	1	0	0	1	1	1
109	0	0	1	0	1	0	0	0	1
110	0	0	1	1	0	0	1	0	1
111	0	1	1	0	1	0	0	1	1
114	0	0	1	1	0	0	1	0	1
116	0	1	1	0	1	0	0	1	1
117	0	0	1	0	1	1	0	1	1
118	0	0	1	0	1	0	0	1	1
125	0	0	0	0	1	0	0	1	1
126	0	0	1	0	0	1	1	1	1
127	0	1	1	1	1	0	0	1	1
128	0	0	1	1	0	0	0	1	1
130	0	0	0	1	1	0	1	1	1
131	0	1	1	1	1	0	1	0	1
132	0	0	1	1	0	1	1	0	1
134	0	0	1	0	1	0	0	1	1
136	0	0	1	0	0	0	0	0	1
137	0	0	1	0	1	0	0	0	1
138	0	1	1	1	1	0	0	1	1
139	0	1	0	1	1	0	1	1	1
140	0	0	0	0	0	0	1	1	1
141	0	0	0	1	0	0	1	0	1
142	0	1	0	0	1	0	0	0	1
143	0	0	1	0	1	0	0	0	1
144	0	0	1	1	1	0	1	0	1
145	0	0	0	0	0	0	1	0	1
147	0	0	1	1	1	0	1	1	1
149	0	0	1	0	0	0	0	1	1
157	0	0	1	1	1	0	1	1	1
159	0	0	0	1	0	0	1	1	1
161	0	0	1	0	0	0	1	0	1
163	0	0	0	1	0	0	1	1	1
165	0	1	1	1	1	0	1	0	1
166	0	0	1	1	1	0	1	1	1
167	0	1	1	1	1	0	1	1	1
168	0	0	1	1	0	0	1	1	1
170	0	0	1	0	1	1	0	0	1
173	0	0	0	1	1	0	1	1	1
175	0	0	0	0	1	0	1	0	1
177	0	0	0	1	0	0	1	1	1
181	0	0	1	0	0	0	0	1	1
182	0	0	1	0	1	0	0	1	1
184	0	0	1	0	1	0	0	1	1
187	0	0	0	0	0	0	0	1	1
188	0	1	0	1	0	0	0	0	1
189	0	0	1	0	0	0	1	0	1
190	0	0	1	0	0	0	1	1	1
191	0	0	1	0	1	0	0	0	1
194	0	0	0	1	0	0	1	1	1
195	0	0	0	0	0	0	1	1	1
196	0	0	0	0	1	0	0	1	1
197	0	0	1	1	1	0	1	0	1
199	0	1	1	1	0	0	1	0	1
200	0	1	0	0	1	0	1	1	1
201	0	0	0	0	1	0	0	1	1
204	0	0	0	1	1	1	0	1	1
205	0	0	1	0	1	0	0	1	1
206	0	0	0	1	0	0	1	1	1
207	0	0	0	1	0	0	1	0	1
208	0	0	0	1	1	0	1	1	1
209	0	1	0	0	1	0	0	1	1
210	0	0	0	1	1	0	1	1	1
212	0	0	1	1	1	0	1	1	1
214	0	0	1	1	0	0	1	0	1
215	0	1	0	1	0	0	1	1	1
219	0	0	0	1	0	0	1	1	1
220	0	1	1	1	1	0	1	0	1
221	0	1	1	0	1	0	0	1	1
222	0	0	1	0	1	0	0	1	1
224	0	0	1	1	0	0	1	1	1
225	0	0	1	0	0	0	0	1	1
226	0	0	1	0	0	0	0	0	1
228	0	1	0	0	1	0	0	1	1
229	0	0	1	0	0	0	0	1	1
231	0	0	1	0	0	0	0	1	1
232	0	0	1	1	0	0	1	1	1
233	0	0	0	1	0	0	1	1	1
235	0	0	1	0	0	0	0	1	1
237	0	1	0	1	0	1	0	0	1
239	0	0	1	1	1	0	0	0	1
241	0	0	1	1	1	0	1	1	1
242	0	0	1	0	1	0	1	1	1
243	0	0	0	1	0	0	1	0	1
244	0	0	0	0	0	0	0	1	1
247	0	0	0	1	1	0	1	1	1
248	0	1	1	0	0	0	0	0	1
250	0	0	0	0	0	0	0	0	1
252	0	0	0	0	1	0	1	1	1
253	0	0	1	1	1	0	1	1	1
254	0	0	0	1	1	0	1	1	1
255	0	0	0	1	1	0	1	0	1
258	0	1	1	0	0	0	0	1	1
259	0	1	1	0	1	0	0	1	1
261	0	0	1	0	0	0	0	1	1
262	0	0	0	1	1	0	1	1	1
266	0	0	1	1	1	0	0	0	1
270	0	0	0	1	0	0	1	1	1
271	0	1	1	0	1	0	0	1	1
272	0	1	1	0	0	0	0	1	1
274	0	0	0	0	0	0	0	1	1
275	0	0	0	0	0	0	0	1	1
277	0	1	0	0	0	1	1	1	1
282	0	0	1	0	0	0	0	1	1
283	0	0	1	1	1	0	1	1	1
284	0	0	1	1	0	0	1	0	1
287	0	0	0	1	0	0	1	1	1
289	0	0	1	0	1	0	0	1	1
291	0	1	1	0	0	0	0	1	1
293	0	1	1	0	1	0	0	1	1
294	0	0	1	1	1	0	1	1	1
296	0	1	1	1	0	1	1	0	1
301	0	0	1	0	0	0	1	1	1
305	0	0	1	0	0	0	0	1	1
306	0	1	0	0	0	0	0	0	1
307	0	0	0	0	1	0	0	0	1
308	0	0	1	1	0	0	1	0	1
309	0	0	1	1	0	0	1	1	1
310	0	1	0	0	0	0	0	0	1
313	0	0	0	1	0	0	1	1	1
314	0	0	1	1	0	0	1	1	1
316	0	0	0	1	0	0	1	1	1
317	0	0	1	0	0	0	1	1	1
318	0	0	0	1	1	0	1	0	1
319	0	0	0	1	0	0	1	1	1
320	0	0	1	0	1	0	0	1	1
321	0	0	1	0	0	0	0	0	1
325	0	0	0	1	0	0	0	1	1
329	0	0	1	1	0	0	1	1	1
330	0	0	1	0	1	0	0	1	1
331	0	0	1	0	1	0	0	1	1
332	0	0	1	1	0	0	1	1	1
333	0	0	0	1	0	0	0	1	1
334	0	0	1	1	0	0	0	1	1
335	0	1	0	1	0	0	1	1	1
336	0	1	1	0	0	0	0	1	1
337	0	0	1	0	1	0	0	1	1
338	0	0	0	0	0	0	0	1	1
340	0	0	1	0	1	0	1	1	1
342	0	1	1	0	0	0	0	1	1
343	0	0	1	0	0	0	0	1	1
346	0	1	0	0	0	0	0	1	1
348	0	0	0	1	1	0	1	0	1
349	0	0	0	1	0	0	1	1	1
350	0	0	1	0	1	0	1	1	1
351	0	0	0	1	1	0	1	1	1
352	0	1	0	0	1	0	0	1	1
353	0	0	0	0	0	0	1	0	1
354	0	1	0	0	0	0	0	1	1
355	0	0	1	1	0	0	1	1	1
356	0	1	1	0	0	0	0	1	1
357	0	0	1	0	0	0	0	0	1
358	0	0	1	0	1	0	0	1	1
361	0	0	1	1	1	0	1	1	1
363	0	0	0	0	0	0	1	0	1
364	0	0	1	0	1	0	1	1	1
365	0	0	0	1	1	0	1	1	1
366	0	0	1	1	0	0	1	1	1
367	0	0	1	0	0	0	0	1	1
368	0	0	0	1	1	0	1	1	1
370	0	0	1	0	0	0	0	1	1
372	0	0	1	1	0	0	1	1	1
374	0	0	0	0	1	0	0	1	1
378	0	1	1	1	1	0	1	1	0
379	0	0	0	1	0	0	1	1	0
380	0	0	1	0	0	0	0	0	0
382	0	1	1	1	0	0	1	1	0
383	0	1	0	0	1	0	0	1	0
384	0	0	1	0	1	0	0	1	0
386	0	0	0	1	0	0	1	1	1
389	0	1	1	0	0	1	0	1	1
390	0	0	1	0	0	0	0	0	1
398	0	0	1	0	0	0	0	0	1
402	0	0	1	0	0	0	0	0	1
412	0	0	1	0	0	0	0	0	1
413	0	1	1	0	0	0	0	0	1
414	0	0	1	0	1	0	0	0	1
421	0	0	1	0	0	0	0	1	1
423	0	0	1	1	0	0	1	1	1
426	0	0	1	0	0	0	0	1	1
5	1	1	1	0	1	0	0	0	1
6	1	0	1	0	0	0	0	0	1
7	1	1	1	1	0	0	1	0	1
8	1	0	1	0	0	1	0	0	1
9	1	0	1	0	0	0	0	0	1
10	1	0	1	1	1	0	0	0	1
11	1	1	1	0	0	0	0	0	1
12	1	0	1	1	1	0	0	0	1
13	1	0	1	0	0	0	0	0	1
14	1	1	1	1	1	0	1	0	1
15	1	1	1	1	0	0	1	1	1
16	1	0	1	0	1	0	0	0	1
21	1	0	1	0	0	0	0	0	1
23	1	0	1	0	0	1	0	1	1
24	1	0	1	0	1	0	0	0	1
27	1	1	1	0	0	0	0	0	1
28	1	0	0	1	0	0	1	1	1
31	1	0	1	0	0	0	0	0	1
32	1	1	1	0	0	0	0	0	1
33	1	1	1	1	0	0	1	0	1
34	1	1	1	0	0	0	0	0	1
35	1	1	1	0	1	0	0	0	1
36	1	1	1	0	1	0	0	1	1
38	1	0	1	0	1	0	0	1	1
39	1	0	1	0	0	0	1	1	1
40	1	0	1	0	0	0	0	0	1
41	1	0	1	1	1	1	1	1	1
45	1	0	1	0	0	0	0	1	1
46	1	1	1	1	1	0	1	1	1
47	1	0	1	0	0	0	0	0	1
48	1	0	1	0	0	0	0	1	1
49	1	1	1	0	0	0	0	0	1
50	1	0	1	0	0	0	0	0	1
51	1	1	1	0	0	0	0	0	1
52	1	0	1	0	0	1	0	0	1
54	1	1	1	0	0	0	0	0	1
55	1	1	1	1	1	0	1	1	1
56	1	0	1	0	0	0	0	1	1
57	1	0	0	1	1	0	0	0	1
58	1	0	1	0	0	1	0	0	1
59	1	1	1	0	0	0	0	1	1
61	1	0	0	1	0	0	0	0	1
63	1	0	1	1	0	0	1	0	1
64	1	0	1	0	0	1	0	1	1
67	1	1	1	0	1	0	0	1	1
68	1	0	1	0	0	0	0	1	1
69	1	1	1	1	0	0	0	0	1
70	1	0	1	0	0	0	0	1	1
72	1	0	1	1	1	1	1	0	1
73	1	0	1	0	0	0	0	0	1
74	1	0	1	0	1	0	0	1	1
75	1	0	1	1	0	1	0	0	1
76	1	0	1	0	0	0	0	0	1
77	1	0	1	0	0	0	0	0	1
79	1	0	1	0	0	0	0	0	1
80	1	0	0	0	0	1	0	1	1
82	1	0	1	0	0	0	0	0	1
83	1	1	1	0	0	0	0	1	1
84	1	1	1	0	0	1	0	1	1
88	1	0	1	1	1	0	0	0	1
89	1	1	1	0	1	0	0	0	1
91	1	0	1	0	1	1	0	0	1
92	1	1	1	0	1	0	0	1	1
93	1	0	1	0	0	0	0	1	1
94	1	0	1	1	0	0	0	0	1
95	1	0	1	1	0	1	0	0	1
96	1	0	1	0	0	0	0	1	1
98	1	0	1	0	1	0	0	1	1
99	1	0	0	0	1	1	0	0	1
100	1	0	1	1	1	0	1	1	1
101	1	0	0	0	1	1	0	0	1
102	1	0	1	0	0	0	0	0	1
103	1	0	1	0	1	0	0	0	1
104	1	1	1	0	0	0	0	0	1
107	1	0	1	0	1	0	0	0	1
108	1	1	1	0	0	0	0	1	1
112	1	0	1	1	1	0	1	0	1
113	1	1	1	0	0	0	0	1	1
115	1	0	1	0	0	0	0	0	1
119	1	0	1	1	1	1	0	0	1
120	1	0	1	1	0	0	1	0	1
121	1	1	1	0	0	0	0	1	1
122	1	0	1	0	0	0	0	1	1
123	1	1	1	0	0	0	0	1	1
124	1	1	1	1	1	0	0	0	1
129	1	1	1	0	1	0	0	0	1
133	1	0	1	0	0	1	0	0	1
135	1	0	1	0	0	0	0	1	1
146	1	0	1	0	0	0	1	1	1
148	1	1	0	0	0	0	0	1	1
150	1	0	1	1	0	0	1	1	1
151	1	0	1	0	1	0	0	1	1
152	1	0	1	1	1	1	1	0	1
153	1	0	1	1	1	0	1	0	1
154	1	0	1	1	0	0	0	1	1
155	1	0	1	0	0	0	0	1	1
156	1	1	1	0	0	0	0	1	1
158	1	0	0	1	1	0	1	0	1
160	1	0	1	0	1	0	0	1	1
162	1	0	1	0	0	0	0	1	1
164	1	0	1	0	1	0	0	1	1
169	1	0	1	0	0	0	0	1	1
171	1	0	1	1	1	1	1	0	1
172	1	0	1	1	0	0	1	0	1
174	1	1	1	0	0	0	0	1	1
176	1	0	1	0	0	0	0	1	1
178	1	0	1	1	0	0	1	1	1
179	1	0	1	1	1	0	1	0	1
180	1	0	1	1	1	0	1	1	1
183	1	1	1	1	1	0	1	0	1
185	1	1	1	1	1	0	1	1	1
186	1	1	1	0	0	0	0	0	1
192	1	0	1	0	0	0	0	0	1
193	1	0	1	0	1	0	0	1	1
198	1	0	1	0	1	0	0	1	1
202	1	0	1	0	1	0	0	1	1
203	1	0	1	1	1	0	1	1	1
211	1	0	1	0	1	0	0	1	1
213	1	0	1	0	1	0	0	0	1
216	1	1	1	0	0	1	1	1	1
217	1	0	1	0	0	0	0	0	1
218	1	1	1	0	0	1	0	0	1
223	1	0	1	0	1	0	0	1	1
227	1	0	1	1	1	0	1	1	1
230	1	0	1	1	0	0	0	1	1
234	1	1	0	1	0	0	0	0	1
236	1	0	1	0	0	0	0	0	1
238	1	0	1	1	1	0	1	1	1
240	1	0	1	0	0	1	0	0	1
245	1	0	1	0	0	0	0	1	1
246	1	0	1	0	0	0	0	1	1
249	1	0	1	1	1	0	1	1	1
251	1	0	1	1	0	0	1	1	1
256	1	1	1	0	1	0	0	0	1
257	1	0	0	0	0	0	0	1	1
260	1	0	1	1	1	0	0	0	1
263	1	0	1	0	0	0	0	1	1
264	1	0	1	0	0	0	0	1	1
265	1	1	1	0	1	0	0	1	1
267	1	0	1	0	1	1	0	1	1
268	1	0	1	0	0	0	1	1	1
269	1	0	0	0	1	1	0	1	1
273	1	0	1	1	0	0	0	1	1
276	1	0	1	1	0	0	1	1	1
278	1	0	1	0	0	0	0	1	1
279	1	0	1	0	0	0	0	0	1
280	1	1	0	0	0	0	0	0	1
281	1	0	1	0	0	0	0	1	1
285	1	0	1	1	0	1	1	1	1
286	1	0	1	0	1	0	1	1	1
288	1	0	1	1	1	0	1	1	1
290	1	0	1	0	0	0	0	0	1
292	1	1	1	0	1	0	1	1	1
295	1	1	1	0	0	0	0	0	1
297	1	0	1	0	0	0	0	0	1
298	1	1	1	0	1	0	0	1	1
299	1	0	1	1	1	0	0	1	1
300	1	0	1	0	0	0	0	1	1
302	1	0	1	1	1	0	1	1	1
303	1	0	1	0	0	0	0	0	1
304	1	0	1	1	1	0	0	1	1
311	1	0	1	1	1	0	1	1	1
312	1	0	1	0	1	0	0	0	1
315	1	1	0	1	1	1	0	1	1
322	1	0	1	0	0	0	0	1	1
323	1	0	1	0	1	0	0	0	1
324	1	1	1	0	1	1	0	1	1
326	1	0	1	0	0	0	0	1	1
327	1	1	0	1	0	0	0	1	1
328	1	0	1	0	1	0	0	1	1
339	1	0	0	0	1	1	1	1	1
341	1	0	1	0	0	0	0	0	1
344	1	0	0	1	1	0	1	1	1
345	1	0	1	0	0	0	0	1	1
347	1	0	0	1	0	0	0	1	1
359	1	0	0	1	0	0	0	1	1
360	1	0	0	1	1	0	1	1	1
362	1	1	1	0	1	0	0	0	1
369	1	0	1	0	0	0	0	1	1
371	1	0	1	0	1	0	1	1	1
373	1	0	0	0	0	0	0	1	1
375	1	1	1	0	1	1	1	1	1
376	1	1	1	0	0	0	0	1	1
377	1	0	1	1	1	0	1	1	0
381	1	0	1	0	0	0	0	0	0
385	1	0	1	0	0	0	0	0	0
387	1	1	1	1	1	0	1	1	1
388	1	0	1	0	0	0	1	1	1
391	1	0	1	0	0	0	0	0	1
392	1	1	1	0	0	0	0	0	1
393	1	1	1	1	1	0	1	0	1
394	1	0	1	1	1	0	0	0	1
395	1	1	1	1	1	0	0	0	1
396	1	1	1	1	1	0	0	0	1
397	1	0	1	0	0	0	0	0	1
399	1	0	1	0	0	0	0	0	1
400	1	0	1	0	1	0	0	0	1
401	1	0	1	0	0	0	0	0	1
403	1	0	1	0	0	0	1	0	1
404	1	1	1	0	0	0	0	0	1
405	1	0	1	1	1	1	0	0	1
406	1	0	1	1	1	0	0	0	1
407	1	0	1	0	0	0	0	0	1
408	1	0	1	0	0	0	0	0	1
409	1	0	1	0	0	0	0	0	1
410	1	0	1	0	0	0	0	0	1
411	1	0	1	0	1	0	0	0	1
415	1	1	1	0	1	0	0	0	1
416	1	0	1	0	0	0	0	0	1
417	1	1	1	0	1	0	0	1	1
418	1	1	1	0	0	0	0	1	1
419	1	0	1	1	0	1	1	1	1
420	1	0	1	1	0	1	1	1	1
422	1	0	1	0	1	0	0	1	1
424	1	0	1	0	1	0	0	1	1
425	1	0	1	0	0	0	0	1	1
427	1	0	1	0	0	0	0	1	1
428	1	0	1	0	0	0	0	0	1

## Sheet: Serum Calcium (mg dL)
BPE	MPE		9~11mg/dl
10.9068	12.9411
11.1974	14.7308			(BC0720)
12.7717	11.5659
11.462	10.7036
11.5138	15.533
12.9093	11.7015
11.8056	11.1913
10.2867	10.2623
10.7956	10.1747
11.0078	11.4611
12.4772	13.6186
11.7166	14.5088
11.7527	13.7807
11.4974	11.8418
10.9109	12.6081
12.9725	11.2247
11.8381	11.2018
9.66938	14.1012
12.0172	10.6618
10.9839	16.0391
10.4603	12.3365
11.2082	12.8883
10.4971	11.1633
10.7586	11.4604
10.85	10.1162
9.91571	12.1689
12.1373	13.2584
11.535	13.087
10.3984	11.0854
12.5034	11.0726
11.7753	11.591
11.1403	15.2079
12.1877	10.4415
12.1728	12.1759
12.123	15.9433
12.006	12.3172
11.8874	10.0387
11.3455	11.2968
11.1308	13.3787
11.0652	11.8202
10.7887	11.483
11.217	11.8775
10.2865	12.6638
13.3087	15.3933
12.463	12.3397
10.4117	14.4562
11.0455	13.6417
10.9893	12.2943
12.0864	9.72545
11.3266	11.5568
11.6229	11.6133
11.3749	12.5853
11.3623	14.8534
12.6044	16.6505
11.2013	15.3011
12.7345	12.259
10.0371	9.32069
11.9145	11.7963
11.509	12.6615
11.59	14.0295
11.7341	14.2422
10.958	13.7386
11.1068	9.97455
10.5037	14.0379
10.4568	11.6917
11.6671	12.8164
11.7944	12.6349
11.4466	13.275
12.2116	12.5447
13.2041	9.48187
10.9679	13.8331
9.36793	13.1987
12.285	12.0192
10.7759	12.7138
10.7946	12.7426
12.3025	12.9
11.1494	15.4699
10.3258	12.1035
11.5595	12.8042
11.2778	14.6148
11.4051	14.4081
11.739	14.5729
11.0738	11.4548
11.9671	16.1245
11.206	12.6207
11.692	15.879
12.3652	10.0549
11.783	12.538
11.1132	14.7623
12.411	11.2054
12.2743	11.1376
11.8826	10.8012
11.6101	10.595
10.8474	11.7087
12.5974	13.0994
10.8718	8.85428
13.3249	12.8837
12.7487	14.7384
11.1926	16.188
10.4967	14.8551
10.7748	13.8698
11.6261	9.37462
11.1829	11.4113
11.0942	11.8628
10.5626	13.7734
11.3604	12.3087
10.7093	10.2218
9.93221	15.5488
11.0654	14.1496
12.2087	12.9297
10.8937	14.7048
11.935	10.0768
9.97626	13.6961
11.3511	11.5535
11.8571	13.7376
11.665	12.3899
11.493	13.6457
10.8362	14.9173
10.6523	12.5132
10.4988	14.3418
11.5035	10.3489
10.5662	11.1939
10.9683	15.2498
11.1746	13.1831
13.0226	8.78548
10.8263	10.0311
11.6071	12.1366
11.4686	14.0671
10.5536	12.3156
11.3372	13.6298
12.6712	14.2358
11.7973	15.5246
11.4363	12.6014
11.0282	12.4059
9.59314	9.32664
12.3956	12.6798
10.1146	11.465
12.0512	10.737
13.08	12.1744
10.1294	14.337
12.0176	8.89313
11.1693	11.7266
10.0165	12.7111
10.0671	10.8833
9.99065	13.1044
10.9328	13.2447
10.1137	12.4402
12.0054	8.03672
13.2481	17.1543
10.2674	12.1284
12.0932	13.6787
12.0768	12.9955
11.6923	14.3547
10.5126	13.98
11.2949	12.1203
11.1533	13.1845
11.8954	10.7888
11.0723	14.051
12.2597	11.6655
11.0704	16.8744
12.3264	9.5116
10.4767	11.6602
10.2911	13.9939
14.2521	13.4233
11.0332	11.433
11.6624	10.6958
11.9602	12.7615
10.9743	12.4741
11.8548	9.25959
11.7247	12.5625
11.2105	12.8443
11.4575	12.8163
11.37	10.5904
13.273	13.3618
10.7476	14.9952
10.4355	13.3258
11.4333	10.4446
11.6732	11.7115
11.7841	13.1264
10.9966	11.3288
10.4643	8.59466
12.5116	14.1005
11.0923	10.9986
10.6383	11.4619
11.1921	15.2221
11.2265	11.0988
12.3767	14.0308
11.4746	10.2182
12.0636	11.8583
10.9606	12.3669
11.5887	10.3847
11.1143	11.3511
11.4832	12.4478
10.6121	13.714
10.2465	9.51251
13.1575	11.8669
11.9286	13.8691
10.2989	11.5248
10.8622	12.9114
10.3568	13.3909
13.335	12.9848
12.5549	13.6824
11.1667	12.2779
11.878	11.7512
11.0354	7.7159
10.9809	12.3318
10.706	13.2788
10.8767	13.4691
12.8528	11.4949
11.3525	15.7209
11.5049	13.0184
	10.2218
	15.5488
	14.1496
	12.9297
	14.7048
	10.0768

## Sheet: Serum Magnesium (mEq L)
BPE	MPE		1.8～2.6	BC2795
1.87492	1.93768
2.0665	2.0458
3.10405	2.23384
2.2409	2.29814
2.27499	2.32133
3.19474	2.32133
2.46733	2.33442
1.46626	2.45793
1.80163	2.47852
1.94152	2.48053
2.90997	2.49669
2.40869	2.53284
2.43245	2.54286
2.2642	1.54317
1.87761	1.61493
3.23641	1.69888
2.48875	1.71794
1.05936	1.7205
2.60679	1.72595
1.92578	1.73335
1.58066	1.74662
2.07357	1.76632
1.60492	1.78098
1.77724	1.78222
1.83748	1.79587
1.22172	1.82506
2.68592	1.83712
2.28896	1.85624
1.53988	1.85729
2.92721	1.90644
2.44735	1.90797
2.02886	1.90797
2.71917	1.93049
2.70932	1.94196
2.67652	1.94457
2.59941	1.95585
2.52127	1.9733
2.16409	1.97749
2.02254	1.97749
1.97933	2.00514
1.79707	2.04402
2.07941	2.06894
1.46607	2.07326
3.45799	2.07777
2.90062	2.09086
1.5486	2.09086
1.96633	2.0995
1.92934	2.10893
2.65238	2.10982
2.15165	2.1125
2.34693	2.1137
2.18344	2.1202
2.17514	2.14449
2.99379	2.1553
2.06905	2.1628
3.07955	2.18308
1.30172	2.19042
2.53908	2.19774
2.27183	2.19962
2.32525	2.19988
2.42019	2.20013
1.90865	2.20117
2.00674	2.20726
1.60923	2.21128
1.57836	2.22133
2.37605	2.23102
2.45996	2.23212
2.23074	2.2352
2.73491	2.24366
3.38905	2.25118
1.9152	2.26697
0.860682	2.26877
2.78333	1.5776
1.78866	1.58089
1.80096	1.58333
2.79483	1.58333
2.03483	1.58426
1.49198	1.58936
2.30516	1.59766
2.11944	1.61284
2.20334	1.62088
2.42346	1.62817
1.98502	1.63373
2.57374	1.63525
2.07212	1.63665
2.39243	1.64021
2.83617	1.68795
2.45241	1.71638
2.01096	1.72203
2.86631	1.72477
2.77623	1.72752
2.51807	1.73842
2.33846	1.74026
1.83581	1.74078
2.98918	1.76878
1.85185	1.77515
3.46865	1.78068
3.08891	1.78554
2.06329	1.78785
1.60468	1.78841
1.78796	1.79331
2.34899	1.79491
2.05692	1.79598
1.99842	1.80513
1.64806	1.8129
2.17388	1.81829
1.74476	1.82985
1.23259	1.83241
1.97947	1.84127
2.73302	1.85445
1.8663	1.8628
2.55262	1.86505
1.26163	1.87108
2.16777	1.87876
2.50126	1.88417
2.37467	1.88645
2.26129	1.89069
1.82839	1.89548
1.70717	1.90442
1.606	1.9052
2.26823	1.91059
1.65047	1.92115
1.91548	1.92207
2.05147	1.93176
3.26944	1.93813
1.82187	1.95252
2.33652	1.95658
2.24522	1.95663
1.64212	1.96604
2.15864	1.97931
3.03784	1.98087
2.46187	1.98482
2.22391	1.98865
1.95495	1.99483
1.00912	1.99865
2.85618	2.01338
1.35283	2.017
2.62917	2.02472
3.30728	2.04783
1.36254	2.05202
2.60704	2.05202
2.04793	2.05368
1.28816	2.06112
1.32149	2.08021
1.27111	2.08068
1.89207	2.08548
1.35218	2.10097
2.59899	2.10558
3.41806	2.11118
1.45352	2.11247
2.65689	2.1283
2.64604	2.14044
2.39268	2.14613
1.61514	2.15026
2.13072	2.16118
2.03737	2.17659
2.52653	2.22697
1.98399	2.23075
2.76665	2.23476
1.98274	2.23611
2.81057	2.24723
1.59148	2.24849
1.46911	2.2531
4.0798	2.25912
1.95822	2.26708
2.37297	2.26743
2.56921	2.27915
1.91941	2.28163
2.49978	2.29926
2.414	2.31141
2.07508	2.31163
2.23787	2.34877
2.18024	2.35348
3.4345	2.36546
1.77002	2.3659
1.56432	2.36828
2.22192	2.37272
2.38008	2.37813
2.45318	2.38939
1.93415	2.38964
1.58327	2.40595
2.93265	2.43499
1.9972	2.43714
1.698	2.46912
2.06296	2.47071
2.08564	2.47505
2.84375	2.49305
2.24915	2.50929
2.63735	2.52701
1.91041	2.54861
2.32438	2.56271
2.01168	2.59305
2.25486	2.60181
1.68069	2.60437
1.43973	2.61245
3.35838	2.64312
2.54841	2.64372
1.47426	2.66467
1.84552	2.69093
1.51242	2.7626
3.47531	2.76738
2.9612	2.77672
2.04622	2.79402
2.51505	2.82509
1.95968	2.85092
1.92378	2.86934
1.74261	2.87218
1.85512	2.87751
3.15753	2.9355
2.16866	2.98878
2.26916	3.01044
	3.04273
	3.07151
	3.09292
	3.24878
	3.32423
	3.41859

## Sheet: Serum Copper (μg dL)
BPE	MPE		70-140	BC5640
142.153	166.823
146.778	194.509
171.822	145.55
150.987	132.21
151.81	206.92
174.011	147.647
156.453	139.754
132.289	125.384
140.384	124.028
143.761	143.929
167.137	177.304
155.037	191.076
155.611	179.812
151.55	149.818
142.218	161.673
175.017	140.271
156.97	139.918
122.467	184.77
159.819	131.563
143.381	214.748
135.05	157.471
146.948	166.007
135.636	139.321
139.796	143.917
141.249	123.124
126.386	154.878
161.729	171.732
152.147	169.081
134.066	138.117
167.553	137.919
155.97	145.938
145.869	201.89
162.532	128.155
162.294	154.987
161.502	213.266
159.641	157.173
157.755	121.924
149.133	141.386
145.717	173.593
144.673	149.483
140.274	144.267
147.089	150.37
132.284	162.534
180.365	204.758
166.911	157.52
134.276	190.262
144.36	177.661
143.467	156.818
160.92	117.079
148.833	145.409
153.546	146.284
149.6	161.32
149.4	196.406
169.16	224.206
146.839	203.332
171.231	156.272
128.317	110.817
158.185	149.114
151.734	162.498
153.023	183.66
155.315	186.951
142.967	179.161
145.335	120.932
135.74	183.79
134.995	147.496
154.249	164.894
156.275	162.087
150.742	171.989
162.912	160.691
178.701	113.311
143.126	180.622
117.672	170.809
164.08	152.562
140.071	163.308
140.368	163.753
164.358	166.189
146.013	205.944
132.91	153.867
152.538	164.706
148.056	192.715
150.081	189.517
155.394	192.067
144.811	143.831
159.021	216.07
146.913	161.868
154.645	212.272
165.356	122.175
156.093	160.588
145.437	194.998
166.083	139.973
163.909	138.925
157.678	133.721
153.342	130.53
141.209	147.76
169.049	169.273
141.596	103.602
180.623	165.935
171.457	194.627
146.7	217.052
135.63	196.433
140.054	181.19
153.596	111.652
146.546	143.158
145.134	150.143
136.677	179.699
149.37	157.041
139.011	124.758
126.649	207.164
144.677	185.519
162.866	166.648
141.945	194.107
158.512	122.514
127.35	178.503
149.222	145.358
157.272	179.145
154.216	158.297
151.479	177.723
141.03	197.394
138.104	160.204
135.662	188.492
151.647	126.724
136.735	139.795
143.132	202.538
146.415	170.567
175.814	102.538
140.873	121.807
153.295	154.378
151.091	184.242
136.534	157.147
149.002	177.477
170.224	186.852
156.321	206.79
150.577	161.568
144.085	158.545
121.255	110.909
165.839	162.781
129.551	143.988
160.359	132.728
176.727	154.963
129.785	188.418
159.825	104.203
146.329	148.036
127.99	163.266
128.795	134.99
127.578	169.349
142.567	171.52
129.535	159.075
159.631	90.9549
179.402	232.001
131.982	154.252
161.028	178.233
160.767	167.665
154.651	188.691
135.883	182.894
148.328	154.126
146.074	170.589
157.882	133.529
144.786	183.994
163.678	147.091
144.756	227.67
164.738	113.771
135.312	147.008
132.358	183.111
195.375	174.284
144.164	143.495
154.175	132.09
158.912	164.045
143.227	159.599
157.236	109.872
155.166	160.967
146.985	165.326
150.914	164.892
149.523	130.46
179.798	173.332
139.621	198.6
134.656	172.775
150.529	128.204
154.347	147.802
156.111	169.691
143.583	141.883
135.113	99.5859
167.685	184.759
145.105	136.775
137.883	143.94
146.692	202.109
147.24	138.324
165.539	183.68
151.186	124.701
160.557	150.073
143.01	157.94
153.002	127.278
145.454	142.227
151.324	159.192
137.465	178.779
131.649	113.785
177.961	150.207
158.41	181.179
132.482	144.913
141.444	166.364
133.403	173.782
180.783	167.499
168.374	178.291
146.288	156.564
157.605	148.417
144.199	85.9918
143.333	157.398
138.96	172.048
141.675	174.991
173.113	144.452
149.244	209.826
151.669	168.02
	113.311
	180.622
	170.809
	152.562
	163.308
	163.753

## Sheet: Serum Zn (µmol L)
BPE	MPE
10.823	7.33487		10.8~19.4
11.5166	7.84889			QYS-239485	QIYIBio
15.2733	8.74283
12.1481	9.04855
12.2715	9.15879
15.6016	9.22103
12.9679	9.80818
9.34337	9.90607
10.5576	7.91561
11.0641	7.99248
14.5706	8.16432
12.7556	8.21196
12.8416	8.21341
12.2324	8.55458
10.8327	8.9537
15.7525	9.04429
13.0455	9.05646
7.8701	9.08238
13.4728	9.11755
11.0071	9.18065
9.75757	9.27432
11.5422	9.34402
9.84539	9.34992
10.4693	9.41481
10.6874	9.55354
8.45794	9.61091
13.7593	9.70182
12.3221	9.70679
9.60991	9.94045
14.633	9.94771
12.8956	10.0548
11.3803	8.10934
13.8798	8.12173
13.8441	8.17537
13.7253	8.25831
13.4461	8.27824
13.1632	8.4097
11.87	8.59451
11.3575	8.713
11.201	8.73354
10.5411	8.75498
11.5634	8.8172
9.34267	8.85827
16.5548	8.90311
14.5367	8.90735
9.64147	8.92007
11.1539	8.9258
11.02	8.95667
13.6379	9.07217
11.8249	9.12357
12.532	9.15923
11.94	9.25563
11.91	9.2905
14.8741	9.32534
11.5259	9.33427
15.1846	9.33548
8.74762	9.33667
13.2277	9.34164
12.2601	9.37056
12.4535	9.38969
12.7972	9.43745
10.9451	9.48355
11.3003	9.48876
9.86099	9.50342
9.74924	9.54362
12.6374	9.57938
12.9412	9.65444
12.1113	9.66299
13.9368	9.70498
16.3052	9.72063
10.9688	9.73224
7.15074	9.73663
14.112	9.76089
10.5107	9.80034
10.5552	9.87254
14.1537	9.91075
11.402	9.94539
9.43649	9.97183
12.3807	9.97907
11.7083	9.98571
12.0121	10.0026
12.8091	10.2296
11.2216	10.3648
13.3532	10.3916
11.537	10.4046
12.6967	8.41774
14.3034	8.46952
12.9139	8.47827
11.3155	8.48075
14.4125	8.61386
14.0864	8.64414
13.1516	8.67044
12.5013	8.69355
10.6814	8.70454
14.8574	8.70454
10.7394	8.70717
16.5934	8.73047
15.2185	8.73807
11.505	8.74316
9.84452	8.78669
10.5082	8.82362
12.5395	8.84925
11.4819	8.84925
11.2702	8.90419
10.0016	8.91636
11.9054	8.95851
10.3517	9.02114
8.49732	9.06085
11.2015	9.07156
13.9299	9.1002
10.7918	9.13675
13.2767	9.16245
8.60245	9.16245
11.8833	9.17328
13.0908	9.19343
12.6324	9.2162
12.2219	9.2587
10.6545	9.26244
10.2156	9.28805
9.84933	9.33825
12.2471	9.34262
10.0103	9.38871
10.9698	9.41898
11.4622	9.48739
15.8721	9.50671
10.6309	9.50693
12.4943	9.55167
12.1637	9.61474
9.9801	9.62216
11.8503	9.64096
15.0336	9.65915
12.9482	9.68855
12.0866	9.70669
11.1128	9.77672
7.68818	9.79392
14.3758	9.83063
8.93266	9.94048
13.5539	9.96042
16.0091	9.96832
8.96782	10.0037
13.4738	10.0944
11.4494	10.0967
8.6985	10.1195
8.8192	10.1931
8.63677	10.215
10.8851	10.2417
8.93031	10.2478
13.4446	10.3231
16.4102	10.3808
9.29724	10.4078
13.6542	10.4275
13.615	10.4794
12.6976	10.5527
9.88241	10.7922
11.7492	10.8101
11.4112	10.8101
13.1823	10.8292
11.2179	10.8356
14.0516	10.8885
11.2134	10.8945
14.2107	10.9164
9.79673	10.945
9.35367	10.9829
18.8062	10.9845
11.1246	11.0402
12.6263	11.052
13.3368	11.1358
10.9841	11.1936
13.0854	11.1946
12.7748	11.3712
11.5477	11.3936
12.1371	11.4505
11.9285	11.4526
16.4698	11.464
10.4432	11.4851
9.69841	11.5108
12.0794	11.5643
12.652	11.5655
12.9167	11.643
11.0374	11.7811
9.76702	11.7811
14.6527	11.7913
11.2657	11.9433
10.1824	11.9509
11.5038	11.9716
11.5859	12.0571
14.3308	12.1343
12.1779	12.2186
13.5835	12.3213
10.9515	12.3883
12.4503	12.5325
11.3182	12.5742
12.1986	12.5864
10.1197	12.6248
9.24732	12.7706
16.1942	12.7734
13.2615	12.873
9.37233	12.9978
10.7165	13.3386
9.51049	13.3613
16.6175	13.4057
14.7561	13.488
11.4432	13.6357
13.1407	13.7584
11.1299	10.8461
10.9999	10.8461
10.3439	10.8595
10.7513	10.8849
15.4669	11.1606
11.8865	11.4139
12.2504	11.5168
	11.6703
	11.8072
	11.909
	12.6499
	13.0086
	13.4572
